# Supplementary material for: Comparative Evaluation of the Activity of Various Lentiviral Vectors Containing Three Anti-HIV Genes
Source: Microorganisms. 2023 Apr 18;11(4):1053. doi: 10.3390/microorganisms11041053 (PMC10141122; doi:10.3390/microorganisms11041053)
Supplement: Supplementary file 1 [file microorganisms-11-01053-s001.zip]

Archive with 1 entries (1 files):
- microorganisms-2317393-supplementary.pdf
